# Supplementary material for: Characterization of CcTFL1 Governing Plant Architecture in Pigeon pea (Cajanus cajan (L.) Millsp.)
Source: Plants (Basel). 2023 May 30;12(11):2168. doi: 10.3390/plants12112168 (PMC10255364; doi:10.3390/plants12112168)
Supplement: Supplementary file 1 [file plants-12-02168-s001.zip]

Archive with 1 entries (1 files):
- plants-2411149-supplementary.pdf
